# Supplementary material for: Multiscenario Land Use Change Simulation and Its Impact on Ecosystem Service Function in Henan Province Based on FLUS‐InVEST Model
Source: Ecol Evol. 2025 Mar 13;15(3):e71111. doi: 10.1002/ece3.71111 (PMC11906368; doi:10.1002/ece3.71111)
Supplement: Supplementary file 1 — Appendix S1. [file ECE3-15-e71111-s001.xlsx]

## Sheet: Annual Water Yield
land-use type	lucode	lulc_veg	Kc	root_depth
agricultural land	1	1	0.6	2100
forest land	2	1	0.9	4500
grassland	3	1	0.65	2000
wetland	4	0	1	100
building land	5	0	0.3	100
unused land	6	0	0.2	100

## Sheet: Habitat Quality
LULC	NAME	Maximum impact distance of threat factor	weight	Spatial decay type
1	Dry land	1	0.3	linear
2	Paddy field	1	0.6	index
3	Rural settlement	3	1	index
4	Urban construction land	0.5	0.5	linear
5	Industrial and mining land	3	0.3	linear
6	Transportation land	4	0.4	linear

## Sheet: Carbon Storage
lucode	LUCC_name	C_above	C_below	C_soil	C_dead
1	Farmland	1.02	14.44	69.75	9.82
2	Forest	7.58	20.76	90.12	14.11
3	Grassland	6.71	15.48	77.23	7.28
4	Water	0.1	0.2	11.63	0.2
5	Built-up	0.45	0.2	64.85	0.2
6	Unsed	0.23	0.2	26.11	0.2

## Sheet: Nitrogen export
LULC_desc	lucode	load_n	load_p	eff_n	eff_p	crit_len_n	crit_len_p	load_subsurface_n	load_subsurface_p	proportion_subsurface_n	proportion_subsurface_p
Farmland	1	5.6	1.47	0.5	0.48	25	15	1.1	0.3	0.5	0.5
Forest	2	2.8	1.36	0.9	0.8	280	25	0.18	0.0011	0	0
Grass	3	5	1.03	0.78	0.7	160	30	0.4	0.005	0	0
Water	4	6	0.36	0.08	0.05	17	17	0.2	0.005	0	0
Build	5	8	0.42	0.02	0.05	17	17	1	0.2	0	0
Unused	6	0.8	0.61	0.02	0.02	11	11	0.005	0.0001	0	0
